# Supplementary material for: Divergence in larval jaw gene expression reflects differential trophic adaptation in haplochromine cichlids prior to foraging
Source: BMC Evol Biol. 2019 Jul 24;19:150. doi: 10.1186/s12862-019-1483-3 (PMC6657104; doi:10.1186/s12862-019-1483-3)
Supplement: Supplementary file 1 — Information about qPCR primers used in this study. (XLSX 12 kb) [file 12862_2019_1483_MOESM1_ESM.xlsx]

## Sheet: Table S1
	qPCR Primer sequences and information about candidate reference genes.
	Symbol	Gene Description	Primer Sequence (5’- 3’)	Product Size (bp)	Efficiency (E %)	Melting Temperature (°C)	Accession ID
	abce1	ATP Binding Cassette Subfamily E Member 1	F_AGGAAACCACACACAGATACTGCG	90	90.3	79.4 ± 0.2	XM_014331603.1
			R_TCCCCACCAGCCCCAAAACC
	abcf1	ATP Binding Cassette Subfamily F Member 1	F_GGTTCAGCATATCTGCTCATGGCAAG	182	108	78 ± 0.1	XM_005950050.2
			R_CTCCTGTTCACACAGCAGCACATC
	actb1	Actin Beta 1	F_CCCTCTTCCAGCCTTCCTTCCT	130	97.1	86 ± 0.5	XM_005946208.2
			R_GTACCTCCAGACAGCACGGTGTTG
	ef1α	Elongation Factor 1 Alpha	F_TACCCACCCCTTGGTCGT	76	95.2	81.3 ± 0.4	XM_005947223.2
			R_TCTCCACACCTTTAATCACGCC
	pdia6	Protein Disulfide Isomerase Family A Member 6	F_GAGTTTTATGCTCCCTGGTGTGGC	105	92.3	81.6 ± 0.3	XM_005921587.2
			R_AGCATCCACAGCACCAACTTTGAC
	rpl18	Ribosomal Protein L18	F_AAAGCCAGAGAGGTTTACAGGCAC	93	90.6	78 ± 0.3	XM_014341464.1
			R_GAACTTCCTGCCCTTGGAGCG
	rps18	Ribosomal Protein S18	F_CATCCCTGAGAAGTTCCAGCACA	103	105.1	77.1 ± 0.3	XM_005945472.2
			R_TCTGCCAACACCCTTGATGG
	ssrp1	Structure Specific Recognition Protein 1	F_GGCATCAAACTTGGCACCAGCAC	153	98.6	82.7 ± 0.2	XR_001336441.1
			R_GTTCCCCAGTTCCAGCCCTTC
	tbp	TATA Box Binding Protein	F_CCTCAGGGAGCCATGACC	75	93.5	77.4 ± 0.3	XM_014340289.1
			F_CCTCAGGGAGCCATGACC
	tmem59	Transmembrane Protein 59	F_GTGGCAACTGCTGTGGATCAGTATG	109	110	81 ± 0.1	XM_005924654.1
			R_GCAGGGAGGATGCTGGATATGGAATC
	twf1	Twinfilin Actin Binding Protein 1	F_TGCTCCTTTGCCTCTTACTGCTG	100	89.6	83 ± 0.3	XM_005927778.2
			R_CAGAGTCTGCTGCTTGGTGTCC
	ube2l3	Ubiquitin Conjugating Enzyme E2 L3	F_CTTGCCTGTGATCAGTGCAGAGAAC	80	97.3	81 ± 0.2	XM_014340142.1
			R_TCACCAGCGCGATGAGGGAC
	qPCR Primer sequences and information about candidate target genes.
	Symbol	Gene Description	Primer Sequence (5’- 3’)	Product Size (bp)	Efficiency (E %)	Melting Temperature (°C)	Accession ID
	bapx1	Bagpipe Homeobox Protein Homolog 1	F_TCCAAGAGTGACACGGAGCCC	90	95.5	79.2 ± 0.3	XM_005935176.2
			R_GCGCTTTTTCCGCTGTTTAGGTTG
	foxq1b	Forkhead Box Protein Q1b	F_CTGCTGTGCTTCTGAGCTGAG	81	103.5	78.21 ± 0.1	XM_006797883.1
			R_GATAACCGTCTCCTCTCGGTAACC
	wnt9b	Wingless-Type MMTV Integration Site Family 9B	F_GTTGGAATTCGGGCAGTGAAGAGC	87	96.7	80.2 ± 0.7	XM_005920310.2
			R_CCAGCAAGTCCGTACAGCACAAG
	fgf8a	Fibroblast Growth Factor 8a	F_ACGCCAACGGAGAAGACGGAG	161	110.1	80.8 ± 0.3	XM_005917056.2
			R_GCAGTCCTTGCCTCGCCCTTTC
	lbh	Limb Bud And Heart Development	F_TCTCCTTCCAGATATTCCCAGACCCC	113	92.6	79.9 ± 0.3	XM_005934276.2
			R_CTCCCCGCTCTCAACTTCTCCTTC
	prdm1a	Positive Regulatory Domain I-Binding Factor 1	F_GCGGCCAGCAAGACGATATCAAAC	97	91.6	81.5 ± 0.4	XM_005938781.1
			R_AGCCACGTCTGCTGAGGTAAGTG
	satb2	Special AT-Rich Sequence-Binding Protein 2	F_CCTTTCTCGCCAGGCACTTCAC	125	98.4	77.3 ± 0.2	XM_005933376.1
			R_CTCCACCCATATTCTGTGACCTCTCT
