# Supplementary material for: Divergence in larval jaw gene expression reflects differential trophic adaptation in haplochromine cichlids prior to foraging
Source: BMC Evol Biol. 2019 Jul 24;19:150. doi: 10.1186/s12862-019-1483-3 (PMC6657104; doi:10.1186/s12862-019-1483-3)
Supplement: Supplementary file 2 — Statistical results and raw gene expression data. (XLSX 31 kb) [file 12862_2019_1483_MOESM2_ESM.xlsx]

## Sheet: Statistical results
			P values
Lake	Species Comparison	Jaw comparison	fgf8a	foxq1b	prdm1a	bapx1	satb2	wnt9a	wnt9b	lbh
Malawi	P.Thick Bar	Oral vs Pharyngeal	0.0111557	0.0373052	0.714797	0.00150047	0.87541	0.835698	0.0208404	0.1039
Malawi	S.fryeri	Oral vs Pharyngeal	0.0178048	0.0154174	0.0392725	0.0545648	0.0379272	0.174523	0.0229235	0.0420539
Malawi	A.hansbaenschi	Oral vs Pharyngeal	0.135864	0.000385206	0.0162693	0.00153899	0.46409	0.344651	0.00430892	0.031781
Malawi	T.tropheops	Oral vs Pharyngeal	0.182008	0.00523359	0.0591784	0.0122064	0.126024	0.000355996	0.00675267	0.0455519
Malawi	P.Thick Bar vs S.fryeri	Oral	0.950424	0.104904	0.181721	0.00920147	0.839223	0.764181	0.0463098	0.0848363
Malawi	P.Thick Bar vs A.hansbaenschi	Oral	0.72288	0.830826	0.626177	0.000665183	0.412387	0.844837	0.211431	0.203691
Malawi	P.Thick Bar vs T.tropheops	Oral	0.0213368	0.140824	0.303211	0.0328853	0.182188	0.0373648	0.559899	0.110122
Malawi	S.fryeri vs T.tropheops	Oral	0.188506	0.0141675	0.00949803	0.213128	0.0614621	0.0239165	0.00805161	0.0241798
Malawi	S.fryeri vs A.hansbaenschi	Oral	0.809157	0.0325771	0.0127162	0.320173	0.157979	0.907552	0.0137702	0.0191644
Malawi	A.hansbaenschi vs T.tropheops	Oral	0.00326315	0.0152425	0.0316291	0.0641658	0.00845279	0.00963859	0.110973	0.0885958
Malawi	P.Thick Bar vs S.fryeri	Pharyngeal	0.27081	0.000111924	0.22131	0.816649	0.11745	0.0954383	0.0467576	0.456448
Malawi	P.Thick Bar vs A.hansbaenschi	Pharyngeal	0.0197043	0.00924481	0.0594303	0.636442	0.254603	0.228095	0.886483	0.188904
Malawi	P.Thick Bar vs T.tropheops	Pharyngeal	0.0241719	0.0083349	0.0269841	0.376066	0.592638	0.0209183	0.0500814	0.0954492
Malawi	S.fryeri vs T.tropheops	Pharyngeal	0.0816452	0.0538757	0.0685727	0.712622	0.275597	0.142944	0.0487643	0.0318356
Malawi	S.fryeri vs A.hansbaenschi	Pharyngeal	0.0548338	0.0832658	0.0530868	0.921093	0.0335572	0.128631	0.159151	0.0234003
Malawi	A.hansbaenschi vs T.tropheops	Pharyngeal	0.0267929	0.0378412	0.143845	0.404121	0.437427	0.0694306	0.196808	0.0785093
Victoria	M.lutea	Oral vs Pharyngeal	0.482085	0.00905145	0.00869489	0.00261844	0.0633739	0.262884	0.00141407	0.0163511
Victoria	H.thereuterion	Oral vs Pharyngeal	0.0577309	0.0218929	0.029731	0.050223	0.00986519	0.212847	0.0437515	0.0703598
Victoria	N.omnicaeruleus	Oral vs Pharyngeal	0.00907975	0.0274791	0.423623	0.0331901	0.0415306	0.0352898	0.00556855	0.0782916
Victoria	G.hiatus	Oral vs Pharyngeal	0.0120533	0.0280631	0.0110086	0.190582	0.178412	0.211208	0.0273469	0.101121
Victoria	M.lutea vs H.thereuterion	Oral	0.0149768	0.156355	0.00838045	0.22991	0.938247	0.158155	0.825405	0.00524192
Victoria	M.lutea vs N.omnicaeruleus	Oral	0.562293	0.0189887	0.000571033	0.0315861	0.0255591	0.00654648	0.00863441	0.0164432
Victoria	M.lutea vs G.hiatus	Oral	0.0175943	0.446765	0.258441	0.188077	0.31611	0.134634	0.0411424	0.279333
Victoria	H.thereuterion vs G.hiatus	Oral	0.0796114	0.0453553	0.876643	0.056585	0.189348	0.128826	0.0114428	0.019092
Victoria	H.thereuterion vs N.omnicaeruleus	Oral	0.152061	0.0193851	0.00277346	0.0675976	0.0330948	0.00957102	0.0210849	0.00631532
Victoria	G.hiatus vs N.omnicaeruleus	Oral	0.0700111	0.0221141	0.0266102	0.0393723	0.0706439	0.0432144	0.144674	0.0692195
Victoria	M.lutea vs H.thereuterion	Pharyngeal	0.121249	0.509088	0.130923	0.00680393	0.383194	0.889801	0.324865	0.066922
Victoria	M.lutea vs N.omnicaeruleus	Pharyngeal	0.528465	0.0145035	0.0436309	0.0159935	0.0272815	0.0115771	0.0443994	0.00944005
Victoria	M.lutea vs G.hiatus	Pharyngeal	0.203208	0.00961611	0.0263369	0.00865484	0.57795	0.0480993	0.945892	0.00506198
Victoria	H.thereuterion vs G.hiatus	Pharyngeal	0.108415	0.267791	0.161414	0.0544751	0.649759	0.132749	0.273884	0.0177764
Victoria	H.thereuterion vs N.omnicaeruleus	Pharyngeal	0.0143115	0.00421119	0.0799439	0.0448525	0.00278327	0.0274508	0.0165062	0.0116664
Victoria	G.hiatus vs N.omnicaeruleus	Pharyngeal	0.227969	0.0177085	0.0608413	0.0184528	0.0338614	0.0285636	0.0624081	0.0180479
Tanganyika	P.polyodon	Oral vs Pharyngeal	0.0402329	0.0458677	0.358662	0.00956706	0.107515	0.0779638	0.196631	0.67134
Tanganyika	G.pfefferi	Oral vs Pharyngeal	0.681451	0.0100734	0.00396953	0.274524	0.401552	0.785176	0.00208838	0.012203
Tanganyika	S.diagramma	Oral vs Pharyngeal	0.0157812	0.0141314	0.0526768	0.0452143	0.310616	0.423527	0.723866	0.031165
Tanganyika	C.horei	Oral vs Pharyngeal	0.845251	0.0404202	0.00224493	0.0420597	0.636473	0.0225612	0.0442703	0.00151418
Tanganyika	P.polyodon vs G.pfefferi	Oral	0.178068	0.000868552	0.0183001	0.0299406	0.031379	0.0221637	0.751715	0.018639
Tanganyika	P.polyodon vs S.diagramma	Oral	0.0186245	0.0122048	0.0930396	0.00812732	0.789813	0.0230424	0.101429	0.130281
Tanganyika	P.polyodon vs C.horei	Oral	0.0302969	0.00208522	0.0227634	0.105551	0.153038	0.0829132	0.0813458	0.0195877
Tanganyika	G.pfefferi vs C.horei	Oral	0.00984575	0.0456286	0.0125683	0.712968	0.0110754	0.00686045	0.0104848	0.019668
Tanganyika	G.pfefferi vs S.diagramma	Oral	0.15656	0.280791	0.0693276	0.088976	0.00709513	0.0476771	0.0639346	0.000932257
Tanganyika	S.diagramma vs C.horei	Oral	0.334552	0.764195	0.0887498	0.476331	0.123557	0.000133122	0.0659843	0.0667648
Tanganyika	P.polyodon vs G.pfefferi	Pharyngeal	0.0178712	0.0171567	0.0960586	0.157403	0.139772	0.550145	0.0803731	0.119951
Tanganyika	P.polyodon vs S.diagramma	Pharyngeal	0.0457213	0.0593073	0.0875642	0.829768	0.0913388	0.126768	0.816156	0.115543
Tanganyika	P.polyodon vs C.horei	Pharyngeal	0.513586	0.017129	0.51485	0.824311	0.037651	0.532352	0.156407	0.644423
Tanganyika	G.pfefferi vs C.horei	Pharyngeal	0.0127306	0.634608	0.00411642	0.0207821	0.00441095	0.146515	0.000231944	0.0034546
Tanganyika	G.pfefferi vs S.diagramma	Pharyngeal	0.0221723	0.941548	0.0485873	0.00244323	0.0857292	0.000242757	0.259611	0.0135442
Tanganyika	S.diagramma vs C.horei	Pharyngeal	0.0686179	0.523047	0.132203	0.872921	0.506426	0.0461731	0.371619	0.119441

## Sheet: Target genes_exp levels
	Oral jaw						Pharyngeal jaw
	Ranking	Gene	Average Cq	Stan.Dev			Ranking	Gene	Average Cq	Stan.Dev
	1	foxq1b	22.467	0.734851			1	foxq1b	23.8425	0.888398
	2	satb2	24.1752	0.681312			2	satb2	24.8748	0.961655
	3	lbh	25.0631	0.996267			3	lbh	24.887	1.11232
	4	prdm1a	25.2698	0.741278			4	prdm1a	24.8886	0.976009
	5	wnt9b	25.3774	0.591697			5	wnt9b	27.0221	0.986422
	6	bapx1	25.7705	0.64439			6	bapx1	27.2648	0.71104
	7	fgf8a	33.3371	0.827159			7	fgf8a	33.0612	0.85414

## Sheet: Cq values
Species	Jaw	Lake	Replicates		actb1	tbp	rps18	elf1a	rpl18	fgf8a	foxq1b	prdm1a	bapx1	satb2	abce1	abcf1	pdia6	rpl18	ssrp1	tmem59	twf1	ube2l3
Petrotilapia sp. Thick Bar	Pharyngeal	Malawi	R1		18.6411	35.9805	21.4601	35.0882	21.288	34.0083	25.0885	26.5576	28.6633	25.6979	26.6755	26.0713	25.2653	21.288	26.2681	25.8383	25.073	25.8958
Petrotilapia sp. Thick Bar	Pharyngeal	Malawi	R2		18.2751	35.2503	20.8919	33.7299	20.9769	33.7624	25.3581	26.621	28.0511	25.9521	25.4332	25.9549	25.3321	20.9769	26.23	25.8787	25.1497	25.7999
Petrotilapia sp. Thick Bar	Pharyngeal	Malawi	R3		19.1544	36.287	21.876	34.8566	21.2955	33.9766	25.4461	26.511	28.5543	25.8866	26.534	26.6554	25.6453	21.2955	26.4339	26.1858	25.3252	25.3454
Petrotilapia sp. Thick Bar	Oral	Malawi	R1		16.2918	33.7376	19.1227	31.79	19.367	34.0307	22.2077	25.1215	25.0071	24.1848	23.6726	24.1182	23.1697	19.367	24.188	23.022	23.2407	23.6806
Petrotilapia sp. Thick Bar	Oral	Malawi	R2		16.2553	33.3424	18.8679	32.3285	19.6423	33.5528	22.0761	24.7892	25.3013	24.0081	23.2986	23.7127	22.9777	19.6423	24.1716	23.72	23.3709	23.5134
Petrotilapia sp. Thick Bar	Oral	Malawi	R3		16.065	33.323	18.2334	32.334	19.3046	33.6883	22.0025	24.9844	25.0042	24.2944	23.8776	23.3847	23.6454	19.3046	24.3493	23.6752	23.0543	23.8766
Sciaenochromis fryeri	Pharyngeal	Malawi	R1		17.1179	33.7904	19.3523	31.8051	20.1278	32.9332	23.4877	25.403	26.7191	25.3729	24.1793	24.3137	23.121	20.1278	24.7983	24.0031	24.0524	24.0755
Sciaenochromis fryeri	Pharyngeal	Malawi	R2		17.315	34.5163	19.7032	32.172	19.9483	33.0241	23.7254	25.2099	27.6805	25.1153	24.5003	24.7993	23.8523	19.9483	25.2248	24.138	24.0018	24.4796
Sciaenochromis fryeri	Pharyngeal	Malawi	R3		17.8566	34.4525	19.261	31.5464	20.1838	32.8651	23.8087	25.2255	27.443	25.373	24.7656	24.776	23.0142	20.1838	25.7625	24.0706	24.4532	24.5678
Sciaenochromis fryeri	Oral	Malawi	R1		16.5159	33.3893	19.0669	32.0436	19.5876	33.414	22.6439	25.452	25.9361	24.2331	23.9052	24.4464	23.0449	19.5876	24.3663	23.0435	23.1537	23.7389
Sciaenochromis fryeri	Oral	Malawi	R2		16.7269	34.0514	19.1823	31.9962	19.6935	34.3036	22.9041	25.7671	26.4949	24.3962	24.1171	24.2823	23.1402	19.6935	24.5253	23.6835	23.2703	23.9101
Sciaenochromis fryeri	Oral	Malawi	R3		16.7654	33.9443	19.4028	32.4351	19.5506	33.9966	22.7543	25.7955	26.3372	24.4322	24.4233	24.654	23.0925	19.5506	24.0266	23.6293	23.4332	23.5466
Aulonocara hansbaenschi	Pharyngeal	Malawi	R1		17.8366	35.0942	20.1294	32.0299	20.6568	34.0214	23.8416	25.5751	27.6623	25.4952	24.8533	25.6306	24.2025	20.6568	25.0246	25.8768	23.8843	24.4685
Aulonocara hansbaenschi	Pharyngeal	Malawi	R2		17.9634	34.3108	20.7141	32.0765	20.6721	34.452	24.3546	25.5515	27.8048	25.6244	25.3822	25.6355	24.7107	20.6721	25.2566	25.5739	23.9592	25.1035
Aulonocara hansbaenschi	Pharyngeal	Malawi	R3		18.2339	34.6387	20.5463	32.2144	20.6044	34.5365	23.9524	25.5013	27.9365	25.4077	25.0645	25.0443	24.8678	20.6044	25.3281	25.1674	23.9217	24.786
Aulonocara hansbaenschi	Oral	Malawi	R1		16.497	33.4185	18.7433	31.2619	19.69	34.2075	22.2443	25.1405	26.3609	24.3787	23.7342	23.9819	22.7878	19.69	23.6955	23.9534	22.5734	23.2551
Aulonocara hansbaenschi	Oral	Malawi	R2		16.6411	33.0761	19.0933	31.1528	19.6169	33.832	22.5143	25.3583	26.3704	24.8188	24.0005	24.3018	23.0711	19.6169	23.8326	23.6946	22.8901	23.4146
Aulonocara hansbaenschi	Oral	Malawi	R3		16.6905	33.0165	18.5477	31.0366	19.5345	33.8598	22.2065	25.3444	26.4866	24.7423	23.3983	24.3003	22.3453	19.5345	23.7077	23.9051	22.8578	23.186
Tropheops tropheops	Pharyngeal	Malawi	R1		16.3205	32.2217	19.0586	30.2092	20.0191	33.078	23.1404	24.1806	27.3989	23.9579	23.9792	23.8698	23.4158	20.0191	24.1537	23.8944	24.8104	23.2766
Tropheops tropheops	Pharyngeal	Malawi	R2		16.2984	31.6774	18.8288	29.9638	19.4444	32.86	23.0729	24.2272	26.6629	24.6814	23.4512	23.7532	23.1894	19.4444	23.9453	23.6341	23.2672	23.3134
Tropheops tropheops	Pharyngeal	Malawi	R3		16.6455	31.5434	18.4326	30.0865	19.8656	33.1807	23.1744	24.1165	27.1332	24.4408	23.6456	23.5837	23.645	19.8656	24.332	23.7523	24.0388	23.0566
Tropheops tropheops	Oral	Malawi	R1		15.444	31.2499	18.2013	31.4247	19.6335	33.4577	21.7735	24.7849	26.0086	23.473	23.0994	23.0371	22.7691	19.6335	23.2975	23.1765	22.2737	22.8531
Tropheops tropheops	Oral	Malawi	R2		15.6782	31.3872	18.2121	30.4825	19.4589	32.991	21.8195	24.7299	25.4637	23.7912	23.0787	23.6946	22.3886	19.4589	23.1831	23.4489	21.9397	22.4815
Tropheops tropheops	Oral	Malawi	R3		15.0534	31.0645	18.767	30.6543	19.6462	33.2645	21.7033	24.8154	25.8433	23.8321	23.0025	23.0563	22.7554	19.6462	23.6477	23.7249	22.0439	22.073
Mbipia lutea	Pharyngeal	Victoria	R1		17.0111	34.0555	19.548	28.0826	19.4832	31.9426	23.7191	24.78	27.3279	24.4312	22.5666	23.2864	21.9601	19.4832	23.661	23.6386	22.6565	23.3787
Mbipia lutea	Pharyngeal	Victoria	R2		16.7427	33.1529	19.3908	28.0423	19.301	32.1539	23.3854	24.7619	26.8953	24.488	22.5897	23.2499	21.8815	19.301	23.349	24.2407	22.5791	22.9256
Mbipia lutea	Pharyngeal	Victoria	R3		17.3769	33.8566	19.8756	28.4355	19.3166	32.1552	23.6453	24.7401	27.298	24.5322	22.3462	23.0362	21.6888	19.3166	23.8603	23.9626	22.9726	23.337
Mbipia lutea	Oral	Victoria	R1		16.3378	32.9825	18.7942	28.3662	19.0003	31.5986	21.9053	25.5946	24.8994	23.8575	22.0151	22.783	21.4936	19.0003	23.0724	22.9333	22.2354	22.6558
Mbipia lutea	Oral	Victoria	R2		16.213	32.4234	18.6615	28.7014	18.8681	31.9988	21.4352	25.267	24.8337	23.7746	22.1527	22.881	21.4676	18.8681	22.8464	23.4592	22.7626	22.2841
Mbipia lutea	Oral	Victoria	R3		16.4398	32.5847	18.9544	28.2877	18.8366	31.5534	21.7033	25.4866	24.9433	23.799	21.8279	22.576	21.2246	18.8366	22.6243	22.1244	22.7635	22.1886
Haplochromis thereuterion	Pharyngeal	Victoria	R1		17.3656	33.9158	20.1552	27.8162	20.5787	32.8087	24.1922	25.678	27.3094	25.5351	24.1336	25.0607	24.0573	20.5787	25.3427	24.7341	24.007	24.5553
Haplochromis thereuterion	Pharyngeal	Victoria	R2		19.2184	35.5369	22.7747	30.8505	22.0113	33.7309	26.366	27.339	28.811	27.6502	25.8807	27.0437	25.5101	22.0113	26.8545	26.951	25.7144	26.6216
Haplochromis thereuterion	Pharyngeal	Victoria	R3		18.5366	34.4373	21.3287	29.7645	21.4454	33.4698	25.5549	26.4112	28.3543	26.6786	25.736	26.3425	24.9365	21.4454	26.2103	25.5244	24.8607	25.7566
Haplochromis thereuterion	Oral	Victoria	R1		17.6701	34.2698	20.6615	30.4801	21.1596	34.4073	24.2725	27.0526	27.0845	25.8872	24.754	25.7641	23.9147	21.1596	25.8048	24.8701	24.8528	24.7129
Haplochromis thereuterion	Oral	Victoria	R2		16.129	32.5746	18.3478	27.9339	19.3999	33.3428	22.707	25.2646	24.9123	24.5615	23.3657	23.9823	22.4627	19.3999	23.9114	23.6424	22.9421	23.469
Haplochromis thereuterion	Oral	Victoria	R3		16.8996	33.866	19.8034	29.207	20.5342	33.675	23.6455	26.3877	25.8432	25.432	24.2365	24.7265	23.3254	20.5342	24.6254	24.6255	23.9277	24.3976
Neochromis omnicaeruleus	Pharyngeal	Victoria	R1		16.1548	31.496	19.0389	27.6382	20.4058	33.9058	23.3503	24.4092	26.5387	24.8477	23.0922	23.5842	22.4477	20.4058	23.6032	24.3387	22.6245	22.5296
Neochromis omnicaeruleus	Pharyngeal	Victoria	R2		15.7808	31.4065	19.0774	27.2228	20.0754	32.8144	23.2749	24.6413	26.1182	24.8647	22.7976	23.4711	22.3071	20.0754	23.1398	24.6665	22.3544	22.3362
Neochromis omnicaeruleus	Pharyngeal	Victoria	R3		15.223	31.7588	19.0582	27.7645	20.2654	33.0525	23.3788	24.763	26.0387	24.8062	22.6244	23.7256	22.5243	20.2654	23.5029	24.325	22.1252	22.2355
Neochromis omnicaeruleus	Oral	Victoria	R1		15.7013	31.1415	18.0455	27.76	20.4432	33.4317	22.5375	25.0131	25.6588	24.0635	23.0099	23.4118	22.0586	20.4432	23.1432	24.1537	22.0657	22.667
Neochromis omnicaeruleus	Oral	Victoria	R2		15.5769	31.7561	17.7854	27.82	20.5295	32.8648	22.2993	24.9953	25.3397	23.6947	23.1311	23.2508	22.0393	20.5295	22.9844	24.772	21.8429	22.3292
Neochromis omnicaeruleus	Oral	Victoria	R3		15.0391	31.1877	17.9913	27.79	20.6807	33.1483	22.4184	25.298	25.743	23.8033	23.0705	23.6828	22.1927	20.6807	23.322	24.4027	21.5244	22.4976
Gaurochromis hiatus	Pharyngeal	Victoria	R1		16.615	33.2274	19.5717	28.4264	19.8414	32.3087	23.5037	24.4486	27.0936	24.9692	22.8366	23.5732	22.6867	19.8414	23.28	23.9968	23.1518	22.8248
Gaurochromis hiatus	Pharyngeal	Victoria	R2		16.4904	32.4937	19.3708	27.3069	19.6494	32.2309	23.3425	24.5932	26.7121	24.8372	22.581	23.6668	22.1393	19.6494	23.2444	24.5891	22.189	22.5995
Gaurochromis hiatus	Pharyngeal	Victoria	R3		16.5527	32.9534	19.2139	27.3757	19.6554	32.2698	23.4231	24.5742	26.8328	24.8209	22.6975	23.4528	22.2537	19.6554	23.2726	24.6728	22.3552	22.9277
Gaurochromis hiatus	Oral	Victoria	R1		17.413	33.9073	19.8584	29.7793	20.95	34.6648	23.89	26.505	27.459	25.1716	23.6411	24.6808	23.1738	20.95	24.3272	24.6605	23.0734	23.5465
Gaurochromis hiatus	Oral	Victoria	R2		16.6963	32.7171	19.2675	28.9815	19.4874	33.635	22.6076	26.0693	26.4963	24.6582	23.1047	23.8156	22.2913	19.4874	23.5592	23.7299	22.6176	23.1265
Gaurochromis hiatus	Oral	Victoria	R3		17.4367	33.1654	19.1345	29.7655	20.635	34.1499	23.4488	26.443	26.7553	24.9149	23.8355	24.6255	22.8527	20.635	23.6829	24.7827	22.5899	23.2053
Petrochromis polyodon	Pharyngeal	Tanganyika	R1		17.0453	33.4611	19.4579	30.2699	20.21	33.0069	24.668	24.2784	26.8201	24.408	24.2552	24.3642	24.2579	20.21	24.1719	24.5629	23.8576	23.9748
Petrochromis polyodon	Pharyngeal	Tanganyika	R2		17.4406	34.3052	19.6195	30.0252	20.3112	33.5066	24.8904	24.6554	28.4011	25.0126	24.4061	25.0486	23.9687	20.3112	24.7657	25.2319	23.4288	24.0815
Petrochromis polyodon	Pharyngeal	Tanganyika	R3		17.8435	33.7599	19.8663	30.7845	20.0126	33.101	24.6234	24.5339	27.5344	24.7103	24.8766	24.8556	24.1133	20.0126	24.6899	24.7807	23.343	23.8777
Petrochromis polyodon	Oral	Tanganyika	R1		15.8349	33.3307	18.3571	29.0387	19.4766	33.8474	23.411	24.0106	25.005	23.5239	23.0844	23.2143	21.9493	19.4766	22.4743	23.2706	22.0175	22.5835
Petrochromis polyodon	Oral	Tanganyika	R2		16.543	34.1913	19.039	30.7078	20.1911	34.1947	24.0045	24.9634	26.0035	24.5445	24.2962	24.2428	23.3277	20.1911	23.9369	24.5255	22.4332	23.381
Petrochromis polyodon	Oral	Tanganyika	R3		16.0544	33.9548	18.3805	29.51	19.9665	34.1977	23.5328	24.322	25.4992	24.0342	23.8481	23.5281	22.6385	19.9665	23.4556	23.7957	22.4538	22.6552
Gnathochromis pfefferi	Pharyngeal	Tanganyika	R1		17.2836	33.2529	19.921	29.705	20.2411	33.7517	23.64	25.1325	26.7006	25.0587	24.3384	24.377	23.5735	20.2411	24.3574	24.5645	23.2402	23.9989
Gnathochromis pfefferi	Pharyngeal	Tanganyika	R2		17.189	33.4729	19.8276	29.2804	20.1732	34.9067	23.2846	25.042	26.2615	25.2146	24.2814	24.2606	23.5275	20.1732	24.3242	24.7379	23.1169	23.9846
Gnathochromis pfefferi	Pharyngeal	Tanganyika	R3		17.4776	33.656	19.7437	29.2456	20.2649	34.0433	23.6899	25.0532	26.6044	25.1367	24.8556	24.6671	23.5505	20.2649	24.3408	24.8478	23.3324	23.8918
Gnathochromis pfefferi	Oral	Tanganyika	R1		16.6286	33.0388	19.2225	27.6793	19.896	33.4587	22.4051	25.8672	26.0034	24.9403	24.7346	24.1935	22.9267	19.896	23.8279	23.4792	22.5451	23.4541
Gnathochromis pfefferi	Oral	Tanganyika	R2		16.531	33.2474	19.3241	28.0481	19.8284	33.5974	22.3039	25.8739	25.9835	24.7659	24.4746	23.9382	22.6094	19.8284	23.6443	23.9446	22.2723	23.0756
Gnathochromis pfefferi	Oral	Tanganyika	R3		16.345	33.056	19.5777	27.9866	19.7655	33.7988	22.2032	25.8996	25.754	24.8531	24.4546	24.5805	22.7681	19.7655	23.7361	23.8505	22.0854	23.2649
Simochromis diagramma	Pharyngeal	Tanganyika	R1		15.4051	31.0007	17.9648	28.1985	19.3605	31.5717	22.4094	22.8653	27.233	22.6285	23.0744	22.5036	22.1939	19.3605	22.577	23.937	22.0884	22.0716
Simochromis diagramma	Pharyngeal	Tanganyika	R2		16.5444	32.6024	19.2503	28.5823	20.0178	32.012	23.8533	24.1325	27.1564	24.3085	24.2174	24.0532	23.6669	20.0178	24.3596	24.7643	23.9331	23.8284
Simochromis diagramma	Pharyngeal	Tanganyika	R3		15.5887	31.8776	18.3076	28.0978	19.7664	31.5884	22.9877	23.4989	27.1595	23.4685	23.7141	23.395	22.3664	19.7664	23.5943	24.0778	23.0878	23.05
Simochromis diagramma	Oral	Tanganyika	R1		15.3977	31.2598	17.804	27.3696	19.0886	32.5822	21.6452	24.0812	25.2772	23.37	23.4262	22.8518	22.2871	19.0886	22.5065	23.0755	21.7955	22.3445
Simochromis diagramma	Oral	Tanganyika	R2		15.1464	31.0027	17.3797	26.8968	18.9933	31.9679	21.8091	24.1051	25.456	23.1538	23.3572	23.0937	22.3006	18.9933	22.6871	23.1534	21.7898	22.4494
Simochromis diagramma	Oral	Tanganyika	R3		15.0544	31.3854	17.2913	27.0332	19.1404	32.425	21.6133	23.5932	25.4362	23.2619	23.0917	22.5088	22.5142	19.1404	22.7457	23.0867	21.7927	22.5282
Ctenochromis horei	Pharyngeal	Tanganyika	R1		16.7669	33.6254	19.0953	28.688	19.7408	32.3616	22.9723	23.9092	27.2649	23.553	24.7607	24.2252	23.3766	19.7408	23.5532	23.7561	22.6164	23.1743
Ctenochromis horei	Pharyngeal	Tanganyika	R2		16.1665	32.8875	18.2673	27	19.1099	32.5555	22.7562	23.3809	26.5443	23.1681	23.7192	23.2648	22.9084	19.1099	23.0065	23.6746	22.0922	22.3536
Ctenochromis horei	Pharyngeal	Tanganyika	R3		16.876	33.2887	18.818	27.4478	19.5488	32.2555	22.9688	23.6864	26.813	23.3605	24.6305	23.4569	23.1425	19.5488	23.4324	24.0009	22.065	22.764
Ctenochromis horei	Oral	Tanganyika	R1		16.2867	32.9789	18.554	27.9487	19.3238	32.0366	22.1023	25.0915	25.3324	23.0086	23.6631	23.6425	22.7905	19.3238	22.9509	22.4505	21.9817	22.0854
Ctenochromis horei	Oral	Tanganyika	R2		16.5317	33.7994	18.6541	28.9575	19.4512	32.496	22.0561	25.201	25.4928	23.211	24.3444	24.1173	23.1686	19.4512	23.6728	23.5675	22.1996	22.8534
Ctenochromis horei	Oral	Tanganyika	R3		16.7865	33.6915	18.4452	28.5667	19.4286	32.4632	22.0054	25.2455	25.9126	23.4388	24.4036	23.6543	22.5446	19.4286	23.3876	23.5418	22.0907	22.6296
